# Supplementary material for: Terpenoids Associated with the Resistance of Poplar to Canker Disease as Revealed by Transcriptomics and Metabolomics Analyses
Source: Biology (Basel). 2026 Jan 26;15(3):226. doi: 10.3390/biology15030226 (PMC12897179; doi:10.3390/biology15030226)
Supplement: Supplementary file 1 [file biology-15-00226-s001.zip › Table S1.xlsx]

## Sheet: Sheet1
Sample	Raw reads	Raw bases(G)	Clean reads	Clean bases(G)	Error rate(%)	Q20(%)	Q30(%)	GC content(%)	Uniquely Mapped
R0_1	65056832	9.82	64786442	9.77	0.01	99.58	97.71	43.36	53597550 (97.32%)
R0_2	47586630	7.19	47374126	7.14	0.01	99.58	97.68	43.39	39210225 (97.32%)
R0_3	48976788	7.40	48750584	7.35	0.01	99.57	97.70	43.37	40336381 (97.34%)
R48_1	55335564	8.36	55061662	8.30	0.01	99.55	97.67	43.99	42021924 (92.38%)
R48_2	58865140	8.89	58589944	8.83	0.01	99.55	97.70	43.97	44824505 (92.58%)
R48_3	59091424	8.92	58825920	8.87	0.01	99.56	97.68	43.98	45028356 (92.52%)
R96_1	44654870	6.74	44429190	6.70	0.01	99.55	97.67	44.03	33911476 (92.31%)
R96_2	47619922	7.19	47409508	7.15	0.01	99.56	97.68	43.97	36423281 (92.86%)
R96_3	51268664	7.74	51031690	7.69	0.01	99.57	97.73	43.98	39064487 (92.60%)
S0_1	44908754	6.78	44590234	6.72	0.01	99.40	97.36	43.27	37060663 (95.47%)
S0_2	48824942	7.37	48478952	7.31	0.01	99.39	97.29	43.26	40306205 (95.43%)
S0_3	37157904	5.61	36880184	5.56	0.01	99.39	97.35	43.29	30708273 (95.48%)
S48_1	47738538	7.21	47410606	7.15	0.01	99.40	97.26	43.90	37873133 (93.28%)
S48_2	37012026	5.59	36726152	5.54	0.01	99.36	97.23	43.82	29328555 (93.54%)
S48_3	41079100	6.20	40794594	6.15	0.01	99.39	97.22	43.88	32619019 (93.36%)
S96_1	37102974	5.60	36897188	5.56	0.01	99.38	97.02	44.47	28487347 (89.09%)
S96_2	69733872	10.53	69359674	10.44	0.01	99.40	97.11	44.60	53641540 (89.20%)
S96_3	46990342	7.10	46719448	7.04	0.01	99.40	97.10	44.50	36210360 (89.46%)
