# Supplementary material for: Terpenoids Associated with the Resistance of Poplar to Canker Disease as Revealed by Transcriptomics and Metabolomics Analyses
Source: Biology (Basel). 2026 Jan 26;15(3):226. doi: 10.3390/biology15030226 (PMC12897179; doi:10.3390/biology15030226)
Supplement: Supplementary file 1 [file biology-15-00226-s001.zip › Table S2.xlsx]

## Sheet: Sheet1
Gene_ID	Function	Forward Primer	Reverse Primer
Potri.016G079050	KAI5560845.1 hypothetical protein BDE02_16G074400 [Populus trichocarpa]	TGTCAAGCTAAGAGTTCAT	TCAATCCAAACACGAACC
Potri.016G078900	KAI9380407.1 hypothetical protein POPTR_016G078900v4 [Populus trichocarpa]	GGCATCAGACTGTCAAGG	TCCAAACACGAACCCTAG
Potri.018G111000	XP_002324555.2 uncharacterized protein LOC7493410 isoform X1 [Populus trichocarpa]	GAGACATTGGGATACTTGA	TGGCAGCAAACCACTCAA
Potri.010G060200	XP_002314534.2 probable nucleoredoxin 1 isoform X1 [Populus trichocarpa]	TTTCGCACGACCTTTCAT	TCGCAGGAAACCTTACCATTAG
Potri.010G059700	XP_002314533.2 probable nucleoredoxin 1 [Populus trichocarpa]	AGATTGTGGGATTCTATTTC	TCGGAGGAAACCTTACCATTAG
Potri.016G120700	XP_002323002.1 hexose carrier protein HEX6 isoform X1 [Populus trichocarpa]	TTGACCTCCTTCACATCC	CCAAGCAAGACCCGACCA
Potri.009G131800	KAI5577477.1 hypothetical protein BDE02_09G116500 [Populus trichocarpa]	ATGGCTACAACTTCCTCA	CAGGGTCCGATAATGTTG
Potri.017G080200	XP_006373311.2 uncharacterized protein LOC18107299 isoform X1 [Populus trichocarpa]	TGGTGCCCGTATCATCTC	CTATTGGCAACCCGTCCC
Potri.006G232600	XP_002309515.2 aspartyl protease family protein At5g10770 isoform X1 [Populus trichocarpa]	AGTTTATCCCTGGAAGTAG	TCCACTCGGTGTCGGTCTC
Potri.011G110400	PNT12850.1 hypothetical protein POPTR_011G110400v4 [Populus trichocarpa]	AGATGTTTGCCCTGATGC	ACCCTGTCGCAACGGAAA
Potri.016G132700	XP_052303741.1 cationic peroxidase 1-like [Populus trichocarpa]	GGGCATTTCTGCTTCTTG	TGGAAATGAAGACGGAGC
Potri.009G139700	XP_002312934.1 acetylserotonin O-methyltransferase [Populus trichocarpa]	GCGGCTTATGGTGGTGAC	ACCGCCACCAACATCTACC
Potri.003G106100	XP_002303483.4 nudix hydrolase 2 [Populus trichocarpa]	TTGGTGCCTTCGTCGTAA	TCTGGTGGGTTTGGCTGA
Potri.014G067100	XP_002320714.1 pectinesterase 2 [Populus trichocarpa]	CAGGCAAACATTGTGGTG	TGACGATTGTCTTCCCTAT
Potri.010G075501	KAG6757379.1 hypothetical protein POTOM_037687 [Populus tomentosa]	TTGGAGTAGACGGGAAGT	CACTTCCCGTCTACTCCA
Potri.010G075300	KAG6757379.1 hypothetical protein POTOM_037687 [Populus tomentosa]	TTGGAGTAGACGGGAAGT	TGCCATCTTTATCAACCC
PtActin	Actin	GAAGTCCTCTTCCAGCCTTCTC	CTTGATCTTCATGCTGCTTGGG
